# Supplementary material for: Metabolic Profiling Analysis of Liver in Landes Geese During the Formation of Fatty Liver via GC-TOF/MS
Source: Front Physiol. 2022 Jan 3;12:783498. doi: 10.3389/fphys.2021.783498 (PMC8761942; doi:10.3389/fphys.2021.783498)
Supplement: Supplementary Table S1 | — List of reagents. This table lists and provides references for derivation reagents used in this study. [file Table_1.xlsx]

## Sheet: Sheet1
		Reagent	CAS	Reagent purity	Supplier
		Methanol	67-56-1	HPLC	CNW Technologies
		Chloroform	67-66-3	HPLC	Adamas
		Pyridine	110-86-1	HPLC	Adamas
		Methoxy aminatio hydrochloride	593-56-6	AR	TCI
		2-Chloro-L-phenylalanine	103616-89-3	≥98%	Shanghai Hengbai Biotechnology
		BSTFA (with 1% TMCS, v/v)	--	--	REGIS Technologies
		FAMEs	--	--	Dr. Ehrenstorfer
